# Supplementary material for: Single-Molecule Imaging and Computational Microscopy Approaches Clarify the Mechanism of the Dimerization and Membrane Interactions of Green Fluorescent Protein
Source: Int J Mol Sci. 2019 Mar 20;20(6):1410. doi: 10.3390/ijms20061410 (PMC6471090; doi:10.3390/ijms20061410)
Supplement: Supplementary file 1 [file ijms-20-01410-s001.zip]

Archive with 10 entries (8 files):
- ijms-467303-SI/
- ijms-467303-SI/Supplementary Files/
- ijms-467303-SI/Supplementary Files/Figure S1.tif
- ijms-467303-SI/Supplementary Files/Figure S2.jpg
- ijms-467303-SI/Supplementary Files/Figure S3.tif
- ijms-467303-SI/Supplementary Files/Figure S4.tif
- ijms-467303-SI/Supplementary Files/Movie S1.mp4
- ijms-467303-SI/Supplementary Files/Movie S2.mp4
- ijms-467303-SI/Supplementary Files/Movie S3.mp4
- ijms-467303-SI/Supplementary Files/Movie S4.mp4
